# Supplementary material for: MDM2-Mediated Ubiquitination of RXRβ Contributes to Mitochondrial Damage and Related Inflammation in Atherosclerosis
Source: Int J Mol Sci. 2022 May 21;23(10):5766. doi: 10.3390/ijms23105766 (PMC9145909; doi:10.3390/ijms23105766)
Supplement: Supplementary file 1 [file ijms-23-05766-s001.zip]

Archive with 2 entries (2 files):
- Figure S1.tif
- Supplemental Materials and Methods.pdf
